# Supplementary material for: Application of Pressurized Liquid Extractions to Obtain Bioactive Compounds from Tuber aestivum and Terfezia claveryi
Source: Foods. 2022 Jan 23;11(3):298. doi: 10.3390/foods11030298 (PMC8834127; doi:10.3390/foods11030298)
Supplement: Supplementary file 1 [file foods-11-00298-s001.zip]

Archive with 1 entries (1 files):
- foods-1552587-supplementary.pdf
